# Supplementary material for: Journal clubs in Australian medical schools: prevalence, application, and educators’ opinions
Source: J Educ Eval Health Prof. 2020 Feb 26;17:9. doi: 10.3352/jeehp.2020.17.9 (PMC7365995; doi:10.3352/jeehp.2020.17.9)
Supplement: Supplementary file 1 [file jeehp-17-09-dataset1.xlsx]

## Sheet: Database
ID	Web/Paper	Position at University 2.0	Position at University 3.0	Metro/Rural (0/1)	University/Clinical school (0/1)	University	How valuable JC to med studs?	How effective JC teaching research?	Compulsory? (No = 0, 1= Yes, 2=Maybe)	Purpose of JC (Rank)a	Purpose of JC (Rank)b	Purpose of JC (Rank)c	Purpose of JC (Rank)d	Purpose of JC (Rank)e	Purpose of JC (Rank)f	Inverse P JC Rank a	Inverse P JC Rank b	Inverse P JC Rank c	Inverse P JC Rank d	Inverse P JC Rank e	Inverse P JC Rank f	When should JC?	How important (Critical evaluation of evidence)	How important (biostatistics and epidemiology)	How important (Understanding the research method)	Have JC? (0=No, 1=Yes)	Led?	Led? (other)	When do JC?	Who runs the JC?	Who runs the JC? (other)	Mandatory?	How often JC meet?	How often JC meet? (other)	Aim of JC?	Aim of JC (other)?	Do you have any other comments you would like to make regarding the use of journal clubs as a learning tool in a medical course?
6	W	Dean of a medical school		0	0	Deakin University	8	7	1	5	2	4	6	3	1	2	4	3	1	4	6	Throughout medical school	7	6	8	0	No JC
9	W	Other (please specify)	academic lead	0	0	Bond University	1	1	0	1	2	3	4	5	6	6	5	4	3	2	1	Never	1	1	1	0	No JC
11	W	Subdean of a medical school		0	0	University of New South Wales	5	7	0	1	2	3	6	5	4	6	5	4	1	2	3	During a compulsory research term	10	10	10	0	No JC
15	W	Dean of a clinical school		0	1	Monash University	3	3	0	2	4	3	1	5	6	5	3	4	6	2	1	During a compulsory research term	9	6	6	0	No JC
16	W	Other (please specify)	Head of Campus Rural Clinical School	1	1	University of New South Wales	4	4	2	4	5	2	6	1	3	3	2	5	1	6	4	During the clinical years	10	8	8	0	No JC
19	W	Dean of a clinical school		0	1	University of Melbourne	6	6	0	1	4	6	5	3	2	6	3	1	2	4	5	During the clinical years	9	7	9	0	No JC
20	W	Other (please specify)	Head of a Clinical Unit	0	1	University of Queensland	6	7	2	1	4	5	6	2	3	6	3	2	1	5	4	During the clinical years	8	7	7	0	No JC
26	W	Dean of a clinical school		1	1	The University of New England/Newcastle	9	9	1	1	3	6	2	4	5	6	4	1	5	3	2	Throughout medical school	10	8	8	0	No JC
28	W	Dean of a clinical school		0	1	Sydney University	7	7	1	3	5	6	4	1	2	4	2	1	3	6	5	Throughout medical school	10	6	6	0	No JC
30	W	Subdean of a clinical school		1	1	Deakin University	6	6	0	1	3	5	6	2	4	6	4	2	1	5	3	During the clinical years	2	1	1	0	No JC
31	P	Subdean of a clinical school		1	1	University of Wollongong	4	4	0	6	5	1	2	3	4	1	2	6	5	4	3	Never	10	10	10	0	No JC
34	P	Dean of a clinical school		1	1	Monash University	6	6	2	6	1	4	5	2	3	1	6	3	2	5	4	During the clinical years	7	7	7	0	No JC
37	P	Dean of a clinical school		1	1	University of Wollongong	5	7	0	4	6	3	2	1	5	3	1	4	5	6	2	During a compulsory research term	8	4	5	0	No JC
38	P	Other (please specify)	Community research coordinator and academic lead clinical and education research	1	1	Western Sydney University	8	8	2	2	5	3	4	1	6	5	2	4	3	6	1	Throughout medical school	9	9	9	0	No JC
39	P	Dean of a clinical school		1	1	Deakin University	6	7	2	6	1	2	3	5	4	1	6	5	4	2	3	During the clinical years	7	6	5	0	No JC
41	P	Subdean of a clinical school		1	1	University of Melbourne	6	7	0	1	2	3	4	5	6	6	5	4	3	2	1	During final year	8	8	6	0	No JC
44	P	Dean of a clinical school		0	1	Deakin University	4	6	0	2	3	6	5	4	1	5	4	1	2	3	6	Throughout medical school	10	7	7	0	No JC
47	P	Dean of a clinical school		0	1	University of Melbourne	7	7	0	5	4	3	6	2	1	2	3	4	1	5	6	During a compulsory research term	9	8	8	0	No JC
48	P	Dean of a clinical school		0	1	University of Melbourne	7	7	2	1	5	6	3	2	4	6	2	1	4	5	3	During the clinical years	8	7	7	0	No JC
50	P	Dean of a clinical school		0	1	University of Queensland	7	8	2	1	6	5	2	4	3	6	1	2	5	3	4	During the clinical years	10	8	9	0	No JC
52	P	Subdean of a clinical school		1	0	University of Tasmania	7	8	1	1	2	4	6	5	3	6	5	3	1	2	4	Throughout medical school	9	8	9	0	No JC
53	P	Other (please specify)	Deputy head (Learning and Teaching) of a medical school	0	0	Griffith University	6	6	2	1	4	3	6	5	2	6	3	4	1	2	5	During the clinical years	10	8	8	0	No JC
54	P	Dean of a clinical school		1	1	University of Wollongong	8	8	1	1	2	4	3	6	5	6	5	3	4	1	2	During the clinical years	8	7	8	0	No JC
55	P	Dean of a clinical school		1	1	University of Melbourne	6	5	2	5	3	4	6	2	1	2	4	3	1	5	6	During the clinical years	8	6	6	0	No JC
59	P	Dean of a clinical school		1	1	University of Wollongong	3	5	0	1	6	4	5	3	2	6	1	3	2	4	5	Throughout medical school	7	5	5	0	No JC
1	W	Subdean of a medical school		1	1	Flinders University	6	5	0	2	3	4	1	5	6	5	4	3	6	2	1	Throughout medical school	10	4	10	1	Clinician led		During the clinical years	Clinical School		No	Monthly		Encouraging an appreciation of research		The journal club is integrated and there are interns and registrars involved
2	W	Other (please specify)	Director Learning and Teaching	0	0	University of Wollongong	6	8	1	1	3	5	6	4	2	6	4	2	1	3	5	Throughout medical school	9	6	8	1	Clinician led		In the pre-clinical years	University		Yes	Fortnightly		Develop critical appraisal skills
3	W	Other (please specify)	Head of clinical school	0	1	University of Notre Dame (Freemantle)	10	10	1	1	3	6	4	5	2	6	4	1	3	2	5	During the clinical years	10	10	10	1	Student led		During the clinical years	Clinical School		Yes	Weekly		Develop critical appraisal skills		Valuable forum for presenting, analysing and discussing research topics with clinical application
4	W	Other (please specify)	Head of Rural Clinical School	1	1	University of Notre Dame (Freemantle)	10	7	1	5	2	1	4	3	6	2	5	6	3	4	1	During final year	8	3	4	1	Clinician led		During final year	Specific hospital department(s)		No	Monthly		Develop critical appraisal skills
5	W	Other (please specify)	Associate Dean of a clinical school	0	1	Sydney University	7	7	2	2	1	3	5	6	4	5	6	4	2	1	3	During the clinical years	10	9	9	1	Clinician led		During the clinical years AND During a compulsory research term	Specific hospital department(s)		Unsure	Other (please specify)	Varies by hospital department/unit	A forum to disseminate information relating to good practice		I think they are useful as to show that learning in medicine is a lifelong commitment
7	W	Dean of a clinical school		0	0	University of Queensland	7	4	0	1	2	6	3	4	5	6	5	1	4	3	2	During the clinical years	9	9	9	1	Clinician led		During the clinical years	Specific hospital department(s)		No	Weekly		A forum to discuss and debate medical topics using evidence
8	W	Dean of a medical school		0	0	Western Sydney University	8	7	2	1	2	3	6	5	4	6	5	4	1	2	3	Throughout medical school	9	9	9	1	Student led		Throughout medical school	University		Yes	Monthly		Develop critical appraisal skills
10	W	Other (please specify)	Deputy Head of a School of Medicine	0	0	The University of New England/Newcastle	10	10	2	4	3	2	6	5	1	3	4	5	1	2	6	During the clinical years	10	8	9	1	Other (please specify)	Hospital administration	During the clinical years	Specific hospital department(s)		No	Weekly		A forum to disseminate information relating to good practice
12	W	Other (please specify)	Head of Population & Public Health Domain	0	0	University of Notre Dame (Sydney)	8	6	1	1	2	5	4	6	3	6	5	2	3	1	4	During the clinical years	9	8	8	1	Clinician led		During the clinical years	Clinical School		Yes	Weekly		Develop critical appraisal skills		This is an essential part of student training that is prioritised in their clinical years, though students begin to develop key skills in using literature in the preclinical years.
13	W	Subdean of a medical school		0	0	University of Notre Dame (Freemantle)	9	9	1	2	4	5	3	6	1	5	3	2	4	1	6	Throughout medical school	9	8	9	1	Student led		In the pre-clinical years	University		Yes	Other (please specify)	Every 2 months	Develop critical appraisal skills		I have introduced this as an experiential learning task. Students are guided using a comprehensive template. Academics facilitate small groups and are guided by model answers using the templates for selected articles.
14	W	Subdean of a medical school		0	0	James Cook University	8	7	0	1	3	5	4	6	2	6	4	2	3	1	5	Throughout medical school	10	8	7	1	Both		Throughout medical school	University		No	Fortnightly		Develop critical appraisal skills
17	W	Dean of a medical school		1	0	University of Tasmania	7	7	0	1	4	5	6	2	3	6	3	2	1	5	4	During the clinical years	10	6	8	1	Clinician led		During the clinical years	Clinical School		No	Monthly		Develop critical appraisal skills
18	W	Dean of a clinical school		0	1	The University of New England/Newcastle	5	6	0	2	4	6	5	3	1	5	3	1	2	4	6	During the clinical years	8	8	7	1	Student led		During the clinical years	Specific hospital department(s)		No	Fortnightly		A forum to discuss and debate medical topics using evidence
21	W	Dean of a clinical school		0	1	University of New South Wales	7	8	2	1	5	4	6	2	3	6	2	3	1	5	4	During final year	10	5	9	1	Clinician led		Unsure	University		Yes	Unsure		Develop critical appraisal skills
22	W	Other (please specify)	Community Academic Leader	1	1	University of Wollongong	8	7	1	2	3	5	6	4	1	5	4	2	1	3	6	During the clinical years	9	8	8	1	Student led		During the clinical years	University		Unsure	Monthly		Encouraging an appreciation of research
23	W	Dean of a clinical school		0	1	University of Melbourne	7	7	0	1	2	6	3	4	5	6	5	1	4	3	2	Throughout medical school	10	10	10	1	Both		During the clinical years	Clinical School		No	Weekly		Develop critical appraisal skills		Poorly taught skills overall
24	W	Subdean of a clinical school		1	1	University of Melbourne	7	4	0	4	5	3	6	2	1	3	2	4	1	5	6	Throughout medical school	10	5	5	1	Clinician led		During the clinical years	Specific hospital department(s)		No	Fortnightly		Keeping students abreast of new research
25	W	Other (please specify)	head of clinical school	0	1	University of Notre Dame (Freemantle)	9	9	1	3	1	6	2	4	5	4	6	1	5	3	2	During the clinical years	8	7	7	1	Both		During the clinical years	Clinical School		Yes	Weekly		Develop critical appraisal skills		Most valuable when assisted by an experienced senior clinician
27	W	Other (please specify)	Professor of Cardiovascular Medicine	0	1	Australian National University	8	7	2	2	4	5	6	1	3	5	3	2	1	6	4	During the clinical years	10	7	7	1	Clinician led		During the clinical years	Specific hospital department(s)		Unsure	Weekly		A forum to discuss and debate medical topics using evidence		During rotations through Cardiology
29	W	Other (please specify)	Head OF CAMPUS UNSW Wagga	1	1	University of New South Wales	8	7	1	4	5	2	6	3	1	3	2	5	1	4	6	During a compulsory research term	9	7	5	1	Student led		During a compulsory research term AND During final year	Clinical School		No	Monthly		A forum to discuss and debate medical topics using evidence
32	P	Dean of a clinical school		1	1	University of Queensland	8	8	2	1	3	5	6	4	2	6	4	2	1	3	5	During the clinical years	10	7	8	1	Clinician led		During the clinical years	Specific hospital department(s)		No	Monthly		Develop critical appraisal skills
33	P	Subdean of a clinical school		0	1	Sydney University	7	7	2	1	6	2	3	5	4	6	1	5	4	2	3	Throughout medical school	10	10	10	1	Student led		Throughout medical school	Student association		No	Unsure		Develop critical appraisal skills		Should be a core part of experience for medical students, JMOs and SMOs, as well as GPs. Should be largely student led.
35	P	Subdean of a medical school		1	1	University of Notre Dame (Sydney)	8	7	1	1	3	6	5	4	2	6	4	1	2	3	5	Throughout medical school	8	6	8	1	Student led		During the clinical years	University		Yes	Weekly		Develop critical appraisal skills
36	P	Subdean of a medical school		0	0	University of Notre Dame (Freemantle)	8	6	1	2	3	5	6	4	1	5	4	2	1	3	6	Throughout medical school	8	7	7	1	Clinician led		In the pre-clinical years AND During the clinical years	University		Yes	Monthly		Develop critical appraisal skills
40	P	Subdean of a medical school		0	0	Monash University	7	8	2	1	6	5	4	2	3	6	1	2	3	5	4	Throughout medical school	10	10	10	1	Both		During the clinical years	Other (please specify)	University and Student association	No	Monthly		Other (please specify)	Aim of faculty lead JC is to help develop critical appraisal skills however aim of Student association JC is to encourage an appreciation of research
42	P	Dean of a clinical school		1	1	University of Tasmania	10	10	0	1	5	6	4	3	2	6	2	1	3	4	5	Throughout medical school	10	5	8	1	Both		During the clinical years	Clinical School		No	Monthly		Develop critical appraisal skills		Students select to come and it is not as well attended as other optional skills sessions
43	P	Dean of a clinical school		0	1	Monash University	7	7	1	1	5	6	2	4	3	6	2	1	5	3	4	During the clinical years	10	10	10	1	Clinician led		During the clinical years AND During final year	Specific hospital department(s)		No	Other (please specify)	Varies by hospital department/unit	Develop critical appraisal skills		Best if integrated with health network Our educational journal club is for clinican education not student to improve/identify new developments in research.
45	P	Dean of a medical school		0	0	University of Adelaide	8	7	0	1	3	4	5	6	2	6	4	3	2	1	5	During the clinical years	10	8	8	1	Clinician led		Unsure	Specific hospital department(s)		No	Monthly		A forum to disseminate information relating to good practice
46	P	Dean of a clinical school		0	1	Sydney University	10	8	1	1	2	5	4	6	3	6	5	2	3	1	4	Throughout medical school	10	9	9	1	Clinician led		During the clinical years	Specific hospital department(s)		No	Weekly		A forum to discuss and debate medical topics using evidence		Should be compulsory and increased number of student led sessions with facilitators
49	P	Dean of a clinical school		1	1	University of Notre Dame (Freemantle)	10	9	1	1	3	6	4	5	2	6	4	1	3	2	5	During final year	9	7	7	1	Student led		During final year	Clinical School		Yes	Weekly		Develop critical appraisal skills
51	P	Dean of a medical school		0	0	University of Wollongong	8	9	1	1	6	2	4	5	3	6	1	5	3	2	4	Throughout medical school	10	7	9	1	Student led		In the pre-clinical years	University		Yes	Fortnightly		Develop critical appraisal skills		Re Q14: Mandatory for presenting group. Presentations are from each tutorial group. Thus all students are involved in one presentation. JC is given in lecture time slot.
56	P	Dean of a clinical school		1	1	Sydney University	7	5	2	2	6	4	5	3	1	5	1	3	2	4	6	During the clinical years	9	7	8	1	Student led		During the clinical years	Student association		No	Other (please specify)	Irregularly	A forum to discuss and debate medical topics using evidence
57	P	Dean of a clinical school		0	1	Sydney University	8	8	1	3	5	1	4	6	2	4	2	6	3	1	5	Throughout medical school	9	8	8	1	Clinician led		During the clinical years	Specific hospital department(s)		No	Weekly		A forum to discuss and debate medical topics using evidence		Our students participate in departmental journal clubs eg. respiratory medicine at RNSH during their attachments to said departments for their clinical rotations in years 3 and 4.
58	P	Subdean of a medical school		0	1	University of Notre Dame (Sydney)	8	7	1	1	4	6	2	5	3	6	3	1	5	2	4	Throughout medical school	10	8	7	1	Clinician led		Throughout medical school	Clinical School		No	Unsure		Develop critical appraisal skills
60	P	Dean of a clinical school		1	1	Western Sydney University	7	8	2	5	4	3	1	2	6	2	3	4	6	5	1	During final year	8	7	7	1	Clinician led		During the clinical years	Specific hospital department(s)		No	Fortnightly		A forum to discuss and debate medical topics using evidence		This is just a snapshot of what happens in Bathurst. Departmental journal clubs which students are able to join when they are on clinical attachments . Other answers 'I am not sure. Need to balance heavy study load with more requirements. Also need to consider extra pressure put on staff. So consider cost as well. Students generally don't appreciate research. Should look at how to increase motiva…
